# Supplementary material for: A Hybrid Indoor Positioning System Based on Visible Light Communication and Bluetooth RSS Trilateration
Source: Sensors (Basel). 2023 Aug 16;23(16):7199. doi: 10.3390/s23167199 (PMC10459576; doi:10.3390/s23167199)
Supplement: Supplementary file 1 [file sensors-23-07199-s001.zip]

Archive with 1 entries (1 files):
- sensors-2452661-supplementary.pdf
